# Supplementary material for: Patterns of intraspecific morphological variability in soil mites reflect their dispersal ability
Source: Exp Appl Acarol. 2021 Jan 25;83(2):241–55. doi: 10.1007/s10493-020-00587-y (PMC7851010; doi:10.1007/s10493-020-00587-y)
Supplement: Supplementary file 1 — Supplementary file1 (XLSX 32 KB) [file 10493_2020_587_MOESM1_ESM.xlsx]

## Sheet: Tabelle1
LM=13
792.00000 797.00000				IMAGE code
888.00000 759.00000
1039.00000 815.00000				structure of code: species-population,number of specimen.tif
993.00000 634.00000
894.00000 378.00000				Species-			population
786.00000 373.00000				sa-	Scutacarus acrorum		c	La Palma
651.00000 376.00000							p	Sandomierz
526.00000 379.00000							st	Styria
433.00000 638.00000							th	Salzburg
388.00000 823.00000							w	Wales
549.00000 746.00000
635.00000 796.00000				sc-	Scutacarus carinthiacus		a	Sao Miguel
713.00000 589.00000							cr	Dalmatia
IMAGE=sa-c10.tif							e	Elba
@ID=2							i	Ballycastle
SCALE=0.168919							k	Carinthia
LM=13							rue	Rügen
721.00000 897.00000							t	Tarifa
815.00000 869.00000
970.00000 948.00000
938.00000 767.00000
870.00000 505.00000
771.00000 490.00000
609.00000 478.00000
509.00000 489.00000
403.00000 724.00000
357.00000 909.00000
519.00000 834.00000
596.00000 891.00000
682.00000 699.00000
IMAGE=sa-c12.tif
@ID=3
SCALE=0.168919
LM=13
672.00000 739.00000
758.00000 687.00000
927.00000 755.00000
878.00000 571.00000
772.00000 319.00000
672.00000 307.00000
512.00000 312.00000
401.00000 325.00000
329.00000 591.00000
302.00000 780.00000
451.00000 714.00000
550.00000 740.00000
594.00000 530.00000
IMAGE=sa-c5.tif
@ID=4
SCALE=0.168919
LM=13
727.00000 850.00000
820.00000 798.00000
965.00000 882.00000
937.00000 695.00000
849.00000 444.00000
734.00000 428.00000
574.00000 425.00000
481.00000 435.00000
376.00000 681.00000
335.00000 869.00000
493.00000 795.00000
582.00000 842.00000
655.00000 645.00000
IMAGE=sa-c7.tif
@ID=5
SCALE=0.168919
LM=13
390.00000 375.00000
438.00000 350.00000
523.00000 384.00000
490.00000 287.00000
437.00000 158.00000
379.00000 161.00000
306.00000 166.00000
254.00000 172.00000
216.00000 311.00000
199.00000 410.00000
274.00000 367.00000
326.00000 380.00000
350.00000 277.00000
IMAGE=sa-c8.tif
@ID=6
SCALE=0.168919
LM=13
646.00000 683.00000
738.00000 653.00000
880.00000 735.00000
870.00000 543.00000
785.00000 311.00000
693.00000 291.00000
512.00000 276.00000
410.00000 290.00000
312.00000 523.00000
274.00000 704.00000
419.00000 638.00000
509.00000 678.00000
590.00000 489.00000
IMAGE=sa-c9.tif
@ID=7
SCALE=0.168919
LM=13
751.00000 747.00000
853.00000 713.00000
1006.00000 775.00000
961.00000 605.00000
878.00000 357.00000
797.00000 349.00000
622.00000 353.00000
522.00000 351.00000
429.00000 593.00000
375.00000 777.00000
536.00000 715.00000
630.00000 737.00000
700.00000 561.00000
IMAGE=sa-p21.tif
@ID=8
SCALE=0.168919
LM=13
713.00000 728.00000
786.00000 697.00000
922.00000 757.00000
889.00000 600.00000
804.00000 384.00000
712.00000 382.00000
585.00000 379.00000
499.00000 388.00000
408.00000 594.00000
368.00000 759.00000
517.00000 694.00000
585.00000 728.00000
652.00000 559.00000
IMAGE=sa-p22.tif
@ID=9
SCALE=0.168919
LM=13
812.00000 684.00000
895.00000 635.00000
1074.00000 748.00000
1034.00000 527.00000
928.00000 239.00000
811.00000 231.00000
658.00000 227.00000
545.00000 226.00000
435.00000 519.00000
390.00000 723.00000
565.00000 629.00000
668.00000 675.00000
733.00000 473.00000
IMAGE=sa-p23.tif
@ID=10
SCALE=0.168919
LM=13
627.00000 752.00000
735.00000 714.00000
903.00000 801.00000
850.00000 600.00000
744.00000 331.00000
635.00000 317.00000
485.00000 320.00000
381.00000 327.00000
274.00000 603.00000
229.00000 802.00000
388.00000 711.00000
498.00000 751.00000
560.00000 548.00000
IMAGE=sa-p24.tif
@ID=11
SCALE=0.168919
LM=13
731.00000 670.00000
834.00000 641.00000
997.00000 733.00000
955.00000 523.00000
865.00000 245.00000
757.00000 241.00000
599.00000 238.00000
492.00000 247.00000
393.00000 504.00000
328.00000 703.00000
502.00000 636.00000
596.00000 666.00000
676.00000 465.00000
IMAGE=sa-p25.tif
@ID=12
SCALE=0.168919
LM=13
714.00000 737.00000
813.00000 697.00000
983.00000 774.00000
939.00000 577.00000
821.00000 320.00000
716.00000 313.00000
569.00000 315.00000
462.00000 322.00000
361.00000 579.00000
311.00000 774.00000
487.00000 694.00000
583.00000 730.00000
644.00000 536.00000
IMAGE=sa-p26.tif
@ID=13
SCALE=0.168919
LM=13
738.00000 701.00000
811.00000 675.00000
957.00000 743.00000
930.00000 573.00000
846.00000 340.00000
733.00000 328.00000
610.00000 329.00000
508.00000 336.00000
424.00000 572.00000
388.00000 738.00000
537.00000 665.00000
610.00000 702.00000
677.00000 533.00000
IMAGE=sa-p27.tif
@ID=14
SCALE=0.168919
LM=13
739.00000 657.00000
806.00000 629.00000
973.00000 703.00000
929.00000 524.00000
840.00000 270.00000
745.00000 262.00000
608.00000 255.00000
501.00000 265.00000
403.00000 506.00000
354.00000 689.00000
527.00000 616.00000
603.00000 651.00000
669.00000 469.00000
IMAGE=sa-p28.tif
@ID=15
SCALE=0.168919
LM=13
779.00000 651.00000
873.00000 618.00000
1023.00000 694.00000
982.00000 493.00000
891.00000 245.00000
785.00000 237.00000
657.00000 243.00000
545.00000 250.00000
457.00000 501.00000
413.00000 698.00000
562.00000 620.00000
655.00000 651.00000
724.00000 455.00000
IMAGE=sa-p29.tif
@ID=16
SCALE=0.168919
LM=13
696.00000 597.00000
797.00000 587.00000
934.00000 652.00000
905.00000 473.00000
849.00000 225.00000
729.00000 204.00000
590.00000 199.00000
482.00000 195.00000
380.00000 429.00000
332.00000 605.00000
476.00000 561.00000
571.00000 588.00000
649.00000 411.00000
IMAGE=sa-p31.tif
@ID=17
SCALE=0.168919
LM=13
846.00000 858.00000
947.00000 836.00000
1120.00000 892.00000
1057.00000 695.00000
943.00000 423.00000
834.00000 412.00000
667.00000 414.00000
556.00000 432.00000
455.00000 712.00000
409.00000 912.00000
596.00000 843.00000
695.00000 856.00000
756.00000 649.00000
IMAGE=sa-st1.tif
@ID=18
SCALE=0.168919
LM=13
696.00000 872.00000
796.00000 843.00000
949.00000 901.00000
913.00000 719.00000
840.00000 462.00000
730.00000 428.00000
544.00000 419.00000
422.00000 443.00000
323.00000 704.00000
267.00000 865.00000
444.00000 837.00000
536.00000 865.00000
619.00000 663.00000
IMAGE=sa-st2.tif
@ID=19
SCALE=0.168919
LM=13
672.00000 626.00000
756.00000 597.00000
914.00000 639.00000
870.00000 483.00000
775.00000 246.00000
681.00000 248.00000
549.00000 239.00000
445.00000 247.00000
344.00000 477.00000
310.00000 626.00000
453.00000 596.00000
546.00000 626.00000
603.00000 439.00000
IMAGE=sa-st3.tif
@ID=20
SCALE=0.168919
LM=13
711.00000 631.00000
802.00000 602.00000
936.00000 647.00000
892.00000 500.00000
807.00000 295.00000
707.00000 291.00000
581.00000 309.00000
491.00000 322.00000
421.00000 532.00000
399.00000 687.00000
529.00000 615.00000
614.00000 638.00000
661.00000 472.00000
IMAGE=sa-st5.tif
@ID=21
SCALE=0.168919
LM=13
657.00000 740.00000
750.00000 708.00000
911.00000 780.00000
868.00000 598.00000
774.00000 378.00000
677.00000 374.00000
553.00000 372.00000
444.00000 379.00000
344.00000 614.00000
299.00000 789.00000
454.00000 715.00000
544.00000 743.00000
603.00000 571.00000
IMAGE=sa-st7.tif
@ID=22
SCALE=0.168919
LM=13
795.00000 735.00000
875.00000 703.00000
1026.00000 748.00000
994.00000 587.00000
903.00000 339.00000
802.00000 327.00000
671.00000 326.00000
568.00000 340.00000
471.00000 584.00000
424.00000 752.00000
578.00000 696.00000
663.00000 732.00000
736.00000 545.00000
IMAGE=sa-st8.tif
@ID=23
SCALE=0.168919
LM=13
691.00000 644.00000
777.00000 608.00000
919.00000 658.00000
877.00000 491.00000
797.00000 272.00000
707.00000 262.00000
536.00000 265.00000
443.00000 274.00000
363.00000 502.00000
328.00000 677.00000
469.00000 606.00000
561.00000 648.00000
624.00000 461.00000
IMAGE=sa-st9.tif
@ID=24
SCALE=0.168919
LM=13
750.00000 662.00000
842.00000 647.00000
1019.00000 724.00000
972.00000 512.00000
889.00000 239.00000
772.00000 222.00000
574.00000 234.00000
496.00000 227.00000
392.00000 491.00000
329.00000 695.00000
508.00000 634.00000
605.00000 662.00000
681.00000 446.00000
IMAGE=sa-th1.tif
@ID=25
SCALE=0.168919
LM=13
864.00000 768.00000
937.00000 747.00000
1135.00000 822.00000
1057.00000 626.00000
973.00000 347.00000
868.00000 337.00000
707.00000 329.00000
592.00000 335.00000
498.00000 591.00000
418.00000 792.00000
601.00000 733.00000
680.00000 755.00000
776.00000 562.00000
IMAGE=sa-th11.tif
@ID=26
SCALE=0.168919
LM=13
709.00000 692.00000
777.00000 662.00000
936.00000 730.00000
893.00000 542.00000
780.00000 300.00000
688.00000 300.00000
554.00000 309.00000
461.00000 309.00000
370.00000 561.00000
330.00000 744.00000
484.00000 669.00000
563.00000 690.00000
626.00000 506.00000
IMAGE=sa-th3.tif
@ID=27
SCALE=0.168919
LM=13
676.00000 792.00000
781.00000 774.00000
936.00000 842.00000
897.00000 641.00000
820.00000 366.00000
705.00000 347.00000
528.00000 358.00000
429.00000 349.00000
330.00000 617.00000
271.00000 815.00000
443.00000 755.00000
533.00000 783.00000
615.00000 581.00000
IMAGE=sa-th4.tif
@ID=28
SCALE=0.168919
LM=13
704.00000 845.00000
803.00000 809.00000
946.00000 879.00000
902.00000 688.00000
813.00000 475.00000
713.00000 453.00000
545.00000 464.00000
445.00000 495.00000
376.00000 713.00000
340.00000 900.00000
488.00000 823.00000
576.00000 842.00000
645.00000 666.00000
IMAGE=sa-th5.tif
@ID=29
SCALE=0.168919
LM=13
757.00000 557.00000
849.00000 528.00000
1024.00000 600.00000
961.00000 392.00000
877.00000 136.00000
751.00000 117.00000
586.00000 113.00000
473.00000 136.00000
392.00000 389.00000
339.00000 608.00000
515.00000 518.00000
599.00000 548.00000
679.00000 346.00000
IMAGE=sa-th6.tif
@ID=30
SCALE=0.168919
LM=13
775.00000 810.00000
869.00000 783.00000
1040.00000 868.00000
983.00000 640.00000
893.00000 322.00000
789.00000 326.00000
589.00000 307.00000
457.00000 326.00000
367.00000 630.00000
300.00000 858.00000
492.00000 778.00000
585.00000 803.00000
676.00000 579.00000
IMAGE=sa-th7.tif
@ID=31
SCALE=0.168919
LM=13
806.00000 797.00000
904.00000 746.00000
1100.00000 823.00000
1020.00000 615.00000
921.00000 344.00000
777.00000 328.00000
621.00000 334.00000
500.00000 361.00000
425.00000 653.00000
373.00000 866.00000
545.00000 768.00000
645.00000 807.00000
721.00000 573.00000
IMAGE=sa-th8.tif
@ID=32
SCALE=0.168919
LM=13
709.00000 762.00000
797.00000 730.00000
978.00000 788.00000
929.00000 589.00000
823.00000 337.00000
693.00000 331.00000
542.00000 322.00000
407.00000 348.00000
325.00000 600.00000
289.00000 802.00000
452.00000 738.00000
563.00000 761.00000
625.00000 549.00000
IMAGE=sa-th9.tif
@ID=33
SCALE=0.168919
LM=13
759.00000 806.00000
856.00000 785.00000
1022.00000 865.00000
984.00000 672.00000
931.00000 409.00000
815.00000 382.00000
640.00000 374.00000
541.00000 374.00000
430.00000 630.00000
374.00000 814.00000
543.00000 743.00000
633.00000 794.00000
712.00000 596.00000
IMAGE=sa-w1.tif
@ID=34
SCALE=0.168919
LM=13
649.00000 797.00000
761.00000 761.00000
918.00000 840.00000
875.00000 645.00000
781.00000 371.00000
662.00000 363.00000
520.00000 363.00000
400.00000 376.00000
294.00000 645.00000
244.00000 838.00000
411.00000 764.00000
516.00000 793.00000
587.00000 587.00000
IMAGE=sa-w10.tif
@ID=35
SCALE=0.168919
LM=13
750.00000 845.00000
844.00000 805.00000
1019.00000 872.00000
966.00000 670.00000
873.00000 401.00000
768.00000 401.00000
580.00000 434.00000
518.00000 367.00000
385.00000 679.00000
328.00000 866.00000
503.00000 801.00000
601.00000 843.00000
675.00000 636.00000
IMAGE=sa-w2.tif
@ID=36
SCALE=0.168919
LM=13
418.00000 402.00000
477.00000 392.00000
563.00000 430.00000
539.00000 325.00000
495.00000 183.00000
438.00000 173.00000
355.00000 165.00000
302.00000 167.00000
237.00000 311.00000
202.00000 409.00000
292.00000 383.00000
352.00000 400.00000
388.00000 292.00000
IMAGE=sa-w3.tif
@ID=37
SCALE=0.168919
LM=13
787.00000 842.00000
889.00000 803.00000
1057.00000 888.00000
1008.00000 683.00000
931.00000 402.00000
812.00000 385.00000
616.00000 388.00000
512.00000 399.00000
424.00000 669.00000
364.00000 872.00000
549.00000 803.00000
642.00000 833.00000
718.00000 625.00000
IMAGE=sa-w4.tif
@ID=38
SCALE=0.168919
LM=13
726.00000 775.00000
826.00000 738.00000
1001.00000 821.00000
945.00000 618.00000
834.00000 325.00000
713.00000 320.00000
571.00000 333.00000
443.00000 343.00000
355.00000 639.00000
313.00000 839.00000
482.00000 755.00000
576.00000 786.00000
644.00000 569.00000
IMAGE=sa-w5.tif
@ID=39
SCALE=0.168919
LM=13
690.00000 608.00000
756.00000 570.00000
912.00000 623.00000
859.00000 447.00000
763.00000 241.00000
660.00000 239.00000
518.00000 247.00000
417.00000 274.00000
352.00000 489.00000
330.00000 676.00000
474.00000 594.00000
559.00000 615.00000
605.00000 443.00000
IMAGE=sa-w6.tif
@ID=40
SCALE=0.168919
LM=13
846.00000 717.00000
957.00000 667.00000
1138.00000 762.00000
1082.00000 532.00000
990.00000 245.00000
847.00000 209.00000
679.00000 213.00000
536.00000 255.00000
456.00000 544.00000
403.00000 761.00000
585.00000 667.00000
691.00000 715.00000
770.00000 479.00000
IMAGE=sa-w7.tif
@ID=41
SCALE=0.168919
LM=13
644.00000 712.00000
747.00000 663.00000
903.00000 735.00000
851.00000 557.00000
756.00000 318.00000
645.00000 293.00000
499.00000 307.00000
382.00000 322.00000
303.00000 577.00000
269.00000 761.00000
429.00000 675.00000
518.00000 713.00000
574.00000 515.00000
IMAGE=sa-w8.tif
@ID=42
SCALE=0.168919
LM=13
744.00000 689.00000
841.00000 670.00000
1005.00000 741.00000
966.00000 554.00000
887.00000 306.00000
777.00000 285.00000
634.00000 276.00000
528.00000 281.00000
416.00000 526.00000
362.00000 711.00000
532.00000 651.00000
627.00000 690.00000
695.00000 505.00000
IMAGE=sa-w9.tif
@ID=43
SCALE=0.168919
LM=13
781.00000 806.00000
866.00000 805.00000
943.00000 796.00000
932.00000 695.00000
869.00000 551.00000
832.00000 549.00000
670.00000 544.00000
625.00000 543.00000
546.00000 685.00000
536.00000 789.00000
590.00000 783.00000
687.00000 806.00000
738.00000 701.00000
IMAGE=sc-a.tif
@ID=44
SCALE=0.168919
LM=13
411.00000 381.00000
445.00000 375.00000
479.00000 381.00000
474.00000 329.00000
436.00000 256.00000
410.00000 256.00000
347.00000 257.00000
322.00000 257.00000
286.00000 330.00000
282.00000 384.00000
315.00000 376.00000
350.00000 381.00000
380.00000 332.00000
IMAGE=sc-cr1.tif
@ID=45
SCALE=0.168919
LM=13
741.00000 708.00000
801.00000 694.00000
867.00000 701.00000
863.00000 609.00000
792.00000 480.00000
747.00000 479.00000
625.00000 481.00000
581.00000 478.00000
519.00000 608.00000
509.00000 706.00000
573.00000 699.00000
631.00000 710.00000
682.00000 615.00000
IMAGE=sc-cr2.tif
@ID=46
SCALE=0.168919
LM=13
748.00000 716.00000
823.00000 706.00000
903.00000 717.00000
891.00000 611.00000
805.00000 455.00000
760.00000 455.00000
624.00000 459.00000
569.00000 460.00000
494.00000 612.00000
488.00000 723.00000
568.00000 704.00000
637.00000 719.00000
691.00000 606.00000
IMAGE=sc-cr3.tif
@ID=47
SCALE=0.168919
LM=13
778.00000 763.00000
831.00000 754.00000
900.00000 769.00000
885.00000 662.00000
814.00000 526.00000
770.00000 535.00000
648.00000 534.00000
603.00000 528.00000
531.00000 669.00000
519.00000 769.00000
588.00000 758.00000
653.00000 762.00000
712.00000 665.00000
IMAGE=sc-cr4.tif
@ID=48
SCALE=0.168919
LM=13
811.00000 766.00000
893.00000 746.00000
966.00000 755.00000
952.00000 639.00000
862.00000 473.00000
807.00000 474.00000
652.00000 484.00000
607.00000 480.00000
529.00000 658.00000
518.00000 768.00000
597.00000 759.00000
682.00000 768.00000
738.00000 645.00000
IMAGE=sc-e12.tif
@ID=49
SCALE=0.168919
LM=13
736.00000 666.00000
814.00000 659.00000
903.00000 669.00000
909.00000 536.00000
822.00000 374.00000
757.00000 376.00000
623.00000 380.00000
550.00000 370.00000
457.00000 540.00000
446.00000 660.00000
534.00000 647.00000
610.00000 660.00000
680.00000 543.00000
IMAGE=sc-e16.tif
@ID=50
SCALE=0.168919
LM=13
764.00000 787.00000
831.00000 775.00000
918.00000 786.00000
912.00000 667.00000
826.00000 493.00000
757.00000 490.00000
622.00000 492.00000
556.00000 499.00000
474.00000 672.00000
465.00000 790.00000
549.00000 778.00000
617.00000 788.00000
693.00000 672.00000
IMAGE=sc-e2.tif
@ID=51
SCALE=0.168919
LM=13
813.00000 653.00000
891.00000 649.00000
967.00000 660.00000
963.00000 533.00000
871.00000 354.00000
820.00000 381.00000
650.00000 372.00000
601.00000 349.00000
507.00000 524.00000
498.00000 649.00000
590.00000 622.00000
649.00000 647.00000
735.00000 533.00000
IMAGE=sc-e20.tif
@ID=52
SCALE=0.168919
LM=13
353.00000 441.00000
397.00000 434.00000
435.00000 441.00000
435.00000 381.00000
388.00000 282.00000
359.00000 292.00000
287.00000 291.00000
257.00000 284.00000
204.00000 373.00000
199.00000 434.00000
240.00000 427.00000
279.00000 439.00000
320.00000 382.00000
IMAGE=sc-e21.tif
@ID=53
SCALE=0.168919
LM=13
789.00000 624.00000
874.00000 616.00000
947.00000 633.00000
940.00000 513.00000
865.00000 331.00000
802.00000 334.00000
650.00000 340.00000
601.00000 327.00000
515.00000 512.00000
509.00000 625.00000
599.00000 613.00000
673.00000 622.00000
730.00000 505.00000
IMAGE=sc-e25.tif
@ID=54
SCALE=0.168919
LM=13
750.00000 664.00000
830.00000 652.00000
903.00000 667.00000
903.00000 564.00000
831.00000 407.00000
783.00000 427.00000
642.00000 399.00000
592.00000 401.00000
506.00000 542.00000
503.00000 660.00000
571.00000 637.00000
636.00000 656.00000
708.00000 551.00000
IMAGE=sc-e6.tif
@ID=55
SCALE=0.168919
LM=13
392.00000 338.00000
429.00000 331.00000
470.00000 341.00000
464.00000 282.00000
420.00000 199.00000
390.00000 205.00000
310.00000 205.00000
282.00000 206.00000
243.00000 289.00000
236.00000 345.00000
282.00000 336.00000
314.00000 339.00000
352.00000 290.00000
IMAGE=sc-e8.tif
@ID=56
SCALE=0.168919
LM=13
764.00000 723.00000
824.00000 703.00000
912.00000 704.00000
897.00000 596.00000
812.00000 454.00000
767.00000 463.00000
610.00000 465.00000
566.00000 465.00000
500.00000 613.00000
499.00000 729.00000
571.00000 714.00000
647.00000 729.00000
697.00000 616.00000
IMAGE=sc-e9.tif
@ID=57
SCALE=0.168919
LM=13
758.00000 736.00000
829.00000 724.00000
912.00000 732.00000
905.00000 625.00000
813.00000 454.00000
767.00000 452.00000
607.00000 448.00000
564.00000 447.00000
469.00000 620.00000
465.00000 727.00000
549.00000 723.00000
615.00000 733.00000
685.00000 623.00000
IMAGE=sc-i.tif
@ID=58
SCALE=0.168919
LM=13
789.00000 780.00000
857.00000 764.00000
932.00000 783.00000
927.00000 670.00000
846.00000 519.00000
794.00000 526.00000
664.00000 532.00000
605.00000 531.00000
527.00000 679.00000
523.00000 786.00000
600.00000 774.00000
660.00000 783.00000
724.00000 675.00000
IMAGE=sc-k10.tif
@ID=59
SCALE=0.168919
LM=13
756.00000 760.00000
824.00000 744.00000
907.00000 760.00000
903.00000 644.00000
813.00000 496.00000
759.00000 505.00000
635.00000 500.00000
578.00000 491.00000
475.00000 640.00000
478.00000 759.00000
555.00000 748.00000
623.00000 756.00000
689.00000 654.00000
IMAGE=sc-k13-.tif
@ID=60
SCALE=0.168919
LM=13
757.00000 760.00000
824.00000 743.00000
904.00000 759.00000
901.00000 649.00000
814.00000 494.00000
757.00000 505.00000
634.00000 501.00000
581.00000 493.00000
478.00000 647.00000
481.00000 762.00000
557.00000 748.00000
620.00000 758.00000
690.00000 655.00000
IMAGE=sc-k13.tif
@ID=61
SCALE=0.168919
LM=13
677.00000 639.00000
742.00000 631.00000
810.00000 641.00000
803.00000 533.00000
734.00000 397.00000
686.00000 391.00000
553.00000 385.00000
509.00000 382.00000
426.00000 520.00000
410.00000 626.00000
491.00000 618.00000
551.00000 630.00000
615.00000 535.00000
IMAGE=sc-k14.tif
@ID=62
SCALE=0.168919
LM=13
805.00000 792.00000
869.00000 785.00000
958.00000 791.00000
946.00000 670.00000
855.00000 522.00000
793.00000 515.00000
669.00000 522.00000
615.00000 522.00000
526.00000 677.00000
532.00000 798.00000
621.00000 783.00000
684.00000 791.00000
736.00000 684.00000
IMAGE=sc-k17.tif
@ID=64
SCALE=0.168919
LM=13
721.00000 638.00000
790.00000 619.00000
847.00000 624.00000
844.00000 531.00000
768.00000 396.00000
720.00000 403.00000
609.00000 398.00000
567.00000 395.00000
481.00000 520.00000
473.00000 615.00000
537.00000 612.00000
604.00000 633.00000
665.00000 533.00000
IMAGE=sc-k22.tif
@ID=65
SCALE=0.168919
LM=13
763.00000 661.00000
836.00000 653.00000
906.00000 665.00000
900.00000 556.00000
822.00000 400.00000
770.00000 400.00000
631.00000 397.00000
580.00000 393.00000
493.00000 542.00000
485.00000 654.00000
557.00000 650.00000
624.00000 660.00000
697.00000 555.00000
IMAGE=sc-k23.jpg
@ID=66
SCALE=0.168919
LM=13
702.00000 652.00000
766.00000 632.00000
833.00000 639.00000
828.00000 528.00000
741.00000 380.00000
693.00000 385.00000
554.00000 389.00000
508.00000 389.00000
428.00000 527.00000
431.00000 647.00000
508.00000 636.00000
576.00000 656.00000
631.00000 545.00000
IMAGE=sc-k26.jpg
@ID=67
SCALE=0.168919
LM=13
690.00000 672.00000
751.00000 666.00000
829.00000 676.00000
831.00000 561.00000
746.00000 413.00000
705.00000 408.00000
556.00000 411.00000
510.00000 412.00000
427.00000 563.00000
418.00000 673.00000
508.00000 661.00000
573.00000 672.00000
628.00000 557.00000
IMAGE=sc-k27.jpg
@ID=68
SCALE=0.168919
LM=13
624.00000 695.00000
688.00000 690.00000
766.00000 697.00000
767.00000 585.00000
683.00000 435.00000
641.00000 430.00000
489.00000 434.00000
444.00000 432.00000
358.00000 588.00000
355.00000 694.00000
447.00000 684.00000
512.00000 697.00000
565.00000 582.00000
IMAGE=sc-k27a.jpg
@ID=69
SCALE=0.168919
LM=13
703.00000 773.00000
781.00000 772.00000
853.00000 784.00000
848.00000 666.00000
775.00000 509.00000
717.00000 503.00000
584.00000 496.00000
537.00000 493.00000
433.00000 628.00000
423.00000 757.00000
507.00000 743.00000
572.00000 766.00000
644.00000 666.00000
IMAGE=sc-k4.tif
@ID=70
SCALE=0.168919
LM=13
760.00000 738.00000
834.00000 732.00000
906.00000 742.00000
902.00000 634.00000
821.00000 470.00000
765.00000 465.00000
622.00000 463.00000
578.00000 455.00000
474.00000 609.00000
455.00000 725.00000
534.00000 717.00000
608.00000 730.00000
685.00000 617.00000
IMAGE=sc-k7.tif
@ID=71
SCALE=0.168919
LM=13
707.00000 715.00000
753.00000 707.00000
858.00000 705.00000
846.00000 607.00000
760.00000 441.00000
708.00000 445.00000
568.00000 447.00000
505.00000 447.00000
429.00000 605.00000
420.00000 720.00000
500.00000 704.00000
565.00000 716.00000
640.00000 613.00000
IMAGE=sc-rue.tif
@ID=72
SCALE=0.168919
LM=13
673.00000 722.00000
739.00000 715.00000
812.00000 717.00000
810.00000 612.00000
732.00000 460.00000
689.00000 464.00000
528.00000 470.00000
490.00000 462.00000
406.00000 622.00000
408.00000 731.00000
493.00000 718.00000
555.00000 726.00000
606.00000 614.00000
IMAGE=sc-t11.jpg
@ID=73
SCALE=0.168919
LM=13
712.00000 622.00000
771.00000 604.00000
831.00000 600.00000
826.00000 507.00000
752.00000 376.00000
713.00000 383.00000
571.00000 398.00000
538.00000 384.00000
472.00000 521.00000
474.00000 606.00000
526.00000 611.00000
579.00000 622.00000
650.00000 518.00000
IMAGE=sc-t12.jpg
@ID=74
SCALE=0.168919
LM=13
705.00000 818.00000
771.00000 811.00000
852.00000 804.00000
853.00000 704.00000
767.00000 536.00000
729.00000 542.00000
564.00000 549.00000
515.00000 549.00000
430.00000 712.00000
435.00000 815.00000
518.00000 810.00000
577.00000 821.00000
642.00000 707.00000
IMAGE=sc-t13.jpg
@ID=75
SCALE=0.168919
LM=13
733.00000 617.00000
801.00000 611.00000
876.00000 610.00000
864.00000 499.00000
782.00000 349.00000
739.00000 358.00000
586.00000 358.00000
538.00000 359.00000
465.00000 512.00000
464.00000 622.00000
531.00000 617.00000
604.00000 622.00000
666.00000 512.00000
IMAGE=sc-t14.jpg
@ID=76
SCALE=0.168919
LM=13
730.00000 617.00000
801.00000 604.00000
875.00000 607.00000
861.00000 500.00000
777.00000 354.00000
740.00000 354.00000
585.00000 357.00000
535.00000 357.00000
463.00000 509.00000
464.00000 623.00000
531.00000 616.00000
604.00000 622.00000
666.00000 512.00000
IMAGE=sc-t14a.jpg
@ID=77
SCALE=0.168919
LM=13
732.00000 613.00000
801.00000 601.00000
875.00000 603.00000
867.00000 494.00000
782.00000 349.00000
740.00000 348.00000
590.00000 349.00000
540.00000 351.00000
466.00000 503.00000
467.00000 616.00000
531.00000 608.00000
605.00000 616.00000
669.00000 506.00000
IMAGE=sc-t14b.jpg
@ID=78
SCALE=0.168919
LM=13
686.00000 634.00000
752.00000 624.00000
806.00000 622.00000
804.00000 528.00000
725.00000 393.00000
687.00000 401.00000
544.00000 403.00000
509.00000 400.00000
436.00000 540.00000
440.00000 636.00000
500.00000 632.00000
553.00000 640.00000
619.00000 540.00000
IMAGE=sc-t17.jpg
@ID=79
SCALE=0.168919
LM=13
825.00000 807.00000
884.00000 792.00000
966.00000 794.00000
960.00000 679.00000
858.00000 525.00000
814.00000 533.00000
652.00000 541.00000
606.00000 537.00000
543.00000 706.00000
549.00000 828.00000
622.00000 809.00000
691.00000 819.00000
747.00000 703.00000
IMAGE=sc-t19.jpg
@ID=80
SCALE=0.168919
LM=13
872.00000 830.00000
936.00000 825.00000
1010.00000 828.00000
1003.00000 716.00000
923.00000 569.00000
873.00000 574.00000
725.00000 576.00000
684.00000 575.00000
607.00000 732.00000
608.00000 848.00000
682.00000 833.00000
733.00000 838.00000
806.00000 729.00000
IMAGE=sc-t20.jpg
@ID=81
SCALE=0.168919
LM=13
694.00000 724.00000
752.00000 711.00000
814.00000 715.00000
823.00000 618.00000
751.00000 484.00000
713.00000 484.00000
570.00000 487.00000
526.00000 482.00000
454.00000 613.00000
444.00000 707.00000
520.00000 704.00000
581.00000 721.00000
637.00000 626.00000
IMAGE=sc-t5.jpg
@ID=82
SCALE=0.168919
LM=13
681.00000 806.00000
756.00000 780.00000
827.00000 795.00000
822.00000 686.00000
749.00000 522.00000
692.00000 520.00000
541.00000 525.00000
503.00000 510.00000
401.00000 669.00000
406.00000 788.00000
475.00000 791.00000
541.00000 799.00000
614.00000 688.00000
IMAGE=sc-t8.jpg
@ID=83
SCALE=0.168919
LM=13
723.00000 711.00000
785.00000 695.00000
864.00000 699.00000
855.00000 584.00000
774.00000 423.00000
739.00000 426.00000
570.00000 425.00000
536.00000 423.00000
446.00000 590.00000
443.00000 698.00000
524.00000 688.00000
585.00000 703.00000
649.00000 596.00000
IMAGE=sc-t9.jpg
@ID=84
SCALE=0.168919
